# Supplementary material for: Susceptibility and Mechanism of Aflatoxin Contamination of Ziziphus jujuba var. spinosa
Source: Toxins (Basel). 2025 Feb 27;17(3):113. doi: 10.3390/toxins17030113 (PMC11946733; doi:10.3390/toxins17030113)
Supplement: Supplementary file 1 [file toxins-17-00113-s001.zip]

Archive with 1 entries (1 files):
- toxins-3467950-supplementary.pdf
